# Supplementary material for: Validation of a Deep Learning Model for Detecting Chest Pathologies from Digital Chest Radiographs
Source: Diagnostics (Basel). 2023 Feb 2;13(3):557. doi: 10.3390/diagnostics13030557 (PMC9914339; doi:10.3390/diagnostics13030557)
Supplement: Supplementary file 1 [file diagnostics-13-00557-s001.zip]

Archive with 1 entries (1 files):
- diagnostics-2133982-supplementary.pdf
